# Supplementary material for: Could the Oxidation of α1-Antitrypsin Prevent the Binding of Human Neutrophil Elastase in COVID-19 Patients?
Source: Int J Mol Sci. 2023 Aug 31;24(17):13533. doi: 10.3390/ijms241713533 (PMC10488172; doi:10.3390/ijms241713533)
Supplement: Supplementary file 1 [file ijms-24-13533-s001.zip]

Archive with 1 entries (1 files):
- ijms-2590175-supplementary.pdf
